# Supplementary material for: Relationship of PD-1 (PDCD1) and PD-L1 (CD274) Single Nucleotide Polymorphisms with Polycystic Ovary Syndrome
Source: Biomed Res Int. 2021 Jan 4;2021:9596358. doi: 10.1155/2021/9596358 (PMC7817229; doi:10.1155/2021/9596358)
Supplement: Supplementary Materials — Supplementary file 1. The SnaPshot typing results. [file 9596358.f1.xlsx]

## Sheet: SnaPshot typing results
		rs6415794 (PD-L1)	rs822339 (PD-L1)	rs17804441 (PD-L1)	rs2282055 (PD-L1)	rs4143815 (PD-L1)	rs2890658 (PD-L1)	rs2297137 (PD-L1)	rs10125854 (PD-L1)	rs6476976 (PD-L1)	rs702275 (PD-L1)	rs16923173 (PD-L1)	rs4742095 (PD-L1)	rs7421861 (PD-1)	rs2227982 (PD-1)	rs10204525 (PD-1)
Control	1	T T	C T	A A	A C	C G	A A	G G	A A	C T	T T	G G	G G	T T	T T	T T
	2	A T	C T	A G	C C	C C	C A	G G	A G	C C	T G	G G	G G	C T	T T	T T
	3	A T	C T	A A	A C	C G	C A	A G	A A	C T	T T	G G	G G	C T	T T	T T
	4	A T	C T	A A	A A	C C	A A	A G	A A	C T	T T	G G	G G	T T	C T	C T
	5	T T	T T	A A	C C	G G	A A	G G	A A	C C	T G	G G	G G	T T	C T	C T
	6	T T	T T	A A	C C	C G	C C	A G	A A	C C	T G	G G	G G	C C	C T	C T
	7	A T	C T	G G	A C	C C	C A	A G	A A	C C	T G	G G	T G	C T	C T	C T
	8	T T	C T	A G	A C	C C	C A	A G	A A	C C	G G	A G	T G	C T	C T	C T
	9	T T	C T	A A	A C	C G	A A	G G	A A	C C	T G	G G	G G	T T	T T	T T
	10	T T	C C	A A	A C	C C	C A	A G	A A	C T	G G	G G	G G	C T	T T	T T
	11	T T	C T	A A	C C	C C	C A	A G	A A	C C	G G	G G	G G	C T	T T	T T
	12	A A	C T	A A	A C	C C	C A	A G	A A	C C	G G	A A	G G	C T	C T	C T
	13	T T	T T	A A	C C	C C	A A	A A	A A	C T	T G	G G	G G	T T	C T	C T
	14	T T	T T	G G	C C	C G	A A	A G	A A	C C	T G	G G	G G	T T	C T	C T
	15	T T	C T	A A	A C	C G	C A	A G	A A	C C	T G	G G	G G	C T	C C	C C
	16	T T	C T	A A	C C	C C	C A	G G	A G	C C	T G	G G	G G	C T	C C	C C
	17	T T	T T	A A	A C	C C	C C	A G	A A	T T	T G	G G	G G	C C	C C	C C
	18	T T	C C	A A	A C	C G	A A	G G	A A	C C	T G	G G	G G	T T	C T	C T
	19	T T	C C	A A	C C	C G	A A	A G	A A	C C	T T	G G	G G	T T	C T	C T
	20	A T	C T	A A	C C	C G	C A	A G	A A	C C	G G	G G	G G	C T	C T	C T
	21	T T	T T	A A	C C	C G	A A	G G	A G	C C	T T	A G	G G	T T	C T	C T
	22	T T	C C	A A	C C	C G	C A	G G	A A	C C	G G	G G	G G	C T	C T	C T
	23	T T	C C	A A	C C	C C	C C	A G	A A	C C	G G	G G	G G	C C	C C	C C
	24	T T	C C	A A	C C	C G	C A	G G	A A	C C	T T	G G	G G	C T	C T	C T
	25	A T	C T	A G	A A	C C	C C	A G	A A	C C	T T	A A	G G	C C	C T	C T
	26	T T	T T	A G	A A	C G	C A	A G	A A	C C	G G	G G	G G	C T	T T	T T
	27	T T	C T	A A	A C	C G	C A	G G	G G	C C	T G	G G	G G	C T	C T	C T
	28	A T	C C	A G	C C	C G	A A	A G	A A	C C	T G	G G	G G	T T	T T	T T
	29	T T	C T	A A	A C	C G	C A	A G	A A	C C	T G	G G	G G	C T	T T	T T
	30	T T	C T	A A	C C	C C	C C	A G	A A	C C	G G	G G	G G	C C	C T	C T
	31	T T	C C	A G	A C	C G	A A	G G	A G	C C	T T	G G	G G	T T	C C	C C
	32	A T	C T	A A	A A	C G	C A	A G	A A	C C	G G	G G	G G	C T	C T	C T
	33	T T	C T	A G	C C	C G	C A	G G	A A	C C	G G	G G	T G	C T	T T	T T
	34	T T	C T	A G	A C	C G	A A	A G	A A	C C	T G	G G	G G	T T	C T	C T
	35	T T	C T	A G	A C	C C	A A	A G	A G	C T	T G	G G	G G	T T	C T	C T
	36	T T	T T	A A	C C	C C	C A	G G	A G	C C	T G	G G	G G	C T	C T	C T
	37	A T	C T	A G	C C	C G	A A	A G	A A	C T	T G	G G	G G	T T	T T	T T
	38	T T	C T	A G	C C	C C	A A	A A	A A	C C	T G	G G	G G	T T	C T	C T
	39	T T	C C	G G	A C	C G	C A	A G	A G	C C	T G	G G	G G	C T	T T	T T
	40	A T	C C	A G	A C	C C	A A	A A	A A	C T	G G	G G	G G	T T	C T	C T
	41	T T	C T	A G	C C	C C	C A	A G	A G	C C	T T	G G	G G	C T	C T	C T
	42	T T	C T	A G	A C	G G	A A	G G	A A	C C	T T	G G	T G	T T	C T	C T
	43	T T	C T	A G	A C	C G	C A	G G	A A	C C	T G	G G	G G	C T	C C	C C
	44	T T	C T	A A	A C	G G	C A	G G	A G	C T	T T	G G	G G	C T	C C	C C
	45	T T	C T	G G	C C	C C	C C	A G	A A	C T	G G	G G	T T	C C	C T	C T
	46	T T	T T	A A	C C	C C	C A	G G	A G	C C	T G	G G	G G	C T	C T	C T
	47	T T	C T	A A	A C	G G	A A	G G	A A	C C	T G	G G	G G	T T	C T	C T
	48	T T	C T	A A	A C	G G	A A	G G	A G	C C	T T	G G	G G	T T	T T	T T
	49	T T	T T	A G	A C	G G	A A	G G	A A	C C	T G	G G	G G	T T	C C	C C
	50	A T	C C	A A	C C	C C	A A	A A	A A	C C	T T	G G	G G	T T	C T	C T
	51	A T	C T	A G	A C	G G	C A	G G	A A	C C	T T	G G	T G	C T	C C	C C
	52	T T	C T	A G	C C	C C	C C	A A	A G	C C	T T	G G	T G	C C	C T	C T
	53	T T	C C	A A	C C	C G	A A	A G	A A	C C	T T	G G	G G	T T	C C	C C
	54	T T	T T	A A	C C	G G	A A	A G	A A	C C	T G	G G	G G	T T	C T	C T
	55	T T	C C	A G	A C	C C	C A	G G	A A	C C	T G	G G	G G	C T	C C	C C
	56	T T	C C	A G	C C	C G	A A	A G	A G	C C	T G	G G	G G	T T	C T	C T
	57	T T	C C	A A	C C	C G	C A	G G	A A	C T	G G	G G	G G	C T	C C	C C
	58	T T	C C	A A	C C	C G	C C	G G	A G	C C	T G	G G	G G	C C	C T	C T
	59	A T	C T	A G	C C	C G	C A	G G	A G	C C	G G	A G	T G	C T	T T	T T
	60	T T	T T	A A	A C	C C	A A	G G	A A	C C	T T	G G	G G	T T	C T	C T
Control	1	A T	C T	A A	A A	C C	A A	G G	A A	C T	T G	G G	G G	T T	T T	T T
	2	T T	C C	A G	A A	C C	A A	A G	A A	C C	T G	G G	T G	T T	C T	T T
	3	A A	C C	A A	C C	C C	A A	G G	A A	C C	T T	G G	G G	T T	C T	C T
	4	T T	C C	G G	A C	C G	C C	A G	A A	C C	T G	G G	G G	C C	C T	C T
	5	T T	C C	A A	A A	C C	C A	G G	A G	C C	T G	G G	G G	C T	C T	C T
	6	T T	C C	A A	A C	C C	A A	A A	A A	C C	T G	G G	G G	T T	C C	T T
	7	T T	C C	A G	C C	C C	C A	A G	A A	C C	T G	G G	G G	C T	C T	C T
	8	A T	C T	A G	A C	C G	A A	A G	A A	C T	G G	G G	T G	T T	C T	C T
	9	T T	C T	A A	A C	C C	A A	G G	A G	C T	G G	G G	G G	T T	C T	C T
	10	T T	C T	A G	A C	C G	A A	A G	A A	C C	G G	G G	T G	T T	C T	C T
	11	T T	C C	A G	A A	C C	A A	A G	A A	C T	T T	G G	G G	T T	C T	C T
	12	T T	C T	G G	A A	C G	C A	A G	A G	C T	T G	G G	T G	C T	C C	T T
	13	T T	C C	A G	A A	C C	A A	A G	A A	C T	T T	G G	T G	T T	C C	T T
	14	A T	C T	A G	C C	C G	A A	G G	A A	C C	T T	G G	G G	T T	C T	C T
	15	T T	C T	G G	C C	C C	A A	A G	A A	C T	T T	G G	G G	T T	C T	C T
	16	A T	C C	A G	A C	C G	A A	A G	A A	C T	T G	A G	T G	T T	C C	T T
	17	A A	C C	A G	A C	C G	A A	G G	A G	C C	G G	A A	G G	T T	C T	C T
	18	T T	C T	A G	C C	C G	A A	G G	A A	C C	T G	G G	G G	T T	C T	C T
	19	T T	T T	A G	A A	C C	A A	G G	A A	C C	G G	G G	G G	T T	C T	C T
	20	T T	C T	A A	C C	C G	A A	A G	A G	C C	T G	G G	G G	T T	C C	T T
	21	T T	C C	A A	A C	C C	C A	G G	A A	C T	G G	G G	G G	C T	C T	C T
	22	T T	C C	A A	A C	C C	A A	A A	A A	C C	T T	G G	G G	T T	C C	T T
	23	T T	C C	A G	A C	C G	C A	G G	A G	C C	G G	G G	T G	C T	T T	T T
	24	T T	C T	G G	C C	G G	A A	A G	A A	C C	T G	A A	G G	T T	C T	C T
	25	A T	C T	A G	A C	C C	A A	A G	A A	C C	T G	G G	G G	T T	C T	C T
	26	T T	C C	A A	A C	C C	A A	G G	A A	C C	T T	G G	G G	T T	C C	C C
	27	A T	C T	A G	A A	C G	A A	A G	A A	C T	T T	G G	T G	T T	C C	T T
	28	T T	C C	G G	C C	C C	A A	G G	A A	T T	T G	G G	G G	T T	C C	T T
	29	T T	T T	A G	A A	C C	A A	A G	A G	C C	T T	A G	T G	T T	C C	T T
	30	T T	C C	A G	A A	C G	A A	G G	G G	T T	T G	G G	T G	T T	C C	T T
	31	T T	C C	A G	C C	C C	C A	A G	A A	T T	T G	G G	G G	C T	C T	C T
	32	A T	C C	A G	A C	C C	C A	G G	A G	C T	T G	A A	G G	C T	C T	C T
	33	A T	C T	A G	A C	C C	A A	A A	G G	C C	T G	A G	G G	T T	T T	T T
	34	A A	C C	A A	A C	C G	A A	G G	A G	T T	T G	A A	G G	T T	C C	T T
	35	T T	C T	A A	A C	C C	A A	A A	A A	C T	T T	G G	G G	T T	C T	C T
	36	T T	C T	A G	C C	C C	C A	G G	A A	C C	G G	G G	G G	C T	C T	C T
	37	T T	C T	G G	A A	C C	C A	G G	A A	C C	T G	A A	T G	C T	T T	T T
	38	T T	C T	A A	A A	C G	A A	A G	A A	C C	T G	G G	G G	T T	T T	T T
	39	T T	C C	G G	A C	C C	C A	A G	A A	C C	T T	G G	T G	C T	T T	T T
	40	T T	C C	A G	A A	C G	A A	A G	A A	C C	T T	G G	T G	T T	C T	C T
	41	T T	C T	A A	A C	C C	A A	G G	A G	C C	T T	G G	G G	C T	C C	T T
	42	A T	C T	A A	A C	G G	A A	G G	A G	C T	T T	G G	G G	T T	C T	C T
	43	A T	T T	A A	C C	C C	A A	A G	A A	C C	T G	G G	G G	T T	T T	T T
	44	A T	T T	A A	A C	C C	A A	G G	A G	C C	G G	G G	G G	T T	C T	C T
	45	T T	C T	A G	C C	G G	A A	A G	A A	C C	T G	A A	T G	T T	C C	T T
	46	T T	C C	A G	C C	C C	A A	G G	A G	C C	G G	G G	T G	T T	C T	C T
	47	T T	C T	A A	A C	C C	C A	A G	A A	C T	T G	G G	G G	C T	C C	T T
	48	A T	T T	A G	A C	C C	A A	G G	A A	C C	T G	G G	T G	T T	C C	T T
	49	A T	C T	A A	A C	C C	C A	A A	A A	T T	T T	G G	G G	C T	C C	T T
	50	T T	C C	A G	A C	C C	A A	A A	A G	C T	T T	G G	T G	T T	C C	C C
	51	T T	C T	A G	A A	C C	A A	A G	A A	C T	G G	G G	T G	T T	C C	C C
	52	A T	C T	A A	A C	C G	A A	A G	A A	C C	G G	A G	G G	T T	T T	T T
	53	T T	C T	A A	A C	C G	A A	G G	A A	C C	T T	G G	G G	T T	T T	T T
PCOS	61	A T	C T	A G	A C	C G	C C	A G	A A	C C	T T	A G	G G	C C	C T	C T
	62	T T	C C	A A	C C	C C	A A	A A	A A	C C	G G	G G	G G	T T	T T	T T
	63	T T	C T	A G	C C	G G	A A	G G	A A	C T	G G	G G	G G	T T	C T	C T
	64	T T	T T	A G	A C	C G	A A	A G	A G	C C	G G	G G	G G	T T	C T	C T
	65	T T	C C	A G	C C	C G	A A	A G	A A	C T	T T	G G	G G	T T	C C	C C
	66	T T	C T	A A	C C	C C	A A	A G	A A	C C	T T	G G	G G	T T	C C	C C
	67	T T	C T	A G	A C	C C	A A	G G	A A	C C	T T	A A	G G	T T	T T	T T
	68	T T	C T	A G	A C	C C	A A	A A	A G	C C	G G	G G	G G	T T	T T	T T
	69	T T	C C	A G	A C	C G	A A	G G	A A	C C	G G	G G	G G	T T	T T	T T
	70	T T	C C	G G	A C	C G	C A	A G	A A	T T	G G	G G	G G	C T	T T	T T
	71	A T	C T	A A	C C	C G	A A	G G	A G	C T	T G	A G	G G	T T	C T	C T
	72	T T	C C	A G	A C	C G	C A	G G	A A	C T	T G	G G	G G	C T	C T	C T
	73	T T	T T	A G	A C	C G	A A	A G	A A	C T	T G	G G	G G	T T	C T	C T
	74	T T	T T	G G	A C	C G	A A	G G	A G	C T	G G	G G	G G	T T	C C	C C
	75	T T	T T	A G	A C	C G	A A	A G	A G	C C	G G	G G	G G	T T	C T	C T
	76	T T	C C	A G	A A	C C	C A	A G	A A	C T	T G	G G	G G	C T	T T	T T
	77	T T	C C	A A	A A	C C	A A	G G	A A	C C	G G	G G	G G	T T	C T	C T
	78	A T	C C	A A	A C	C G	C A	A G	A A	C C	G G	G G	G G	C T	C C	C C
	79	T T	C T	A G	A C	C G	C A	A G	A G	C T	T G	G G	G G	C T	C T	C T
	80	A T	C T	A A	C C	C G	C C	G G	A A	C T	T T	G G	G G	C C	T T	T T
	81	T T	C T	A G	A A	C G	A A	G G	G G	C C	T G	G G	T G	T T	C T	C T
	82	T T	C T	A A	C C	C G	C A	A G	A G	C C	T G	G G	T G	C T	C C	C C
	83	T T	C T	A G	C C	C G	C A	A G	A G	C C	T T	G G	T G	C T	C C	C C
	84	T T	C T	G G	C C	C G	A A	G G	A A	C C	G G	G G	G G	T T	T T	T T
	85	A T	C T	A A	C C	C G	A A	A G	A A	C T	G G	G G	G G	T T	C T	C T
	86	A T	C T	A G	A C	C C	A A	A G	A A	C C	G G	G G	G G	T T	C T	C T
	87	T T	T T	A G	C C	C C	A A	A G	A A	C C	T G	G G	G G	T T	C T	C T
	88	T T	T T	A G	A C	C G	C A	G G	A A	C T	G G	G G	G G	C T	T T	T T
	89	T T	T T	A A	C C	G G	A A	A G	A A	C C	G G	G G	G G	T T	T T	T T
	90	T T	C T	A A	A C	C G	C A	A G	A A	C T	T G	G G	G G	C T	C T	C T
	91	A T	C T	G G	A C	C C	A A	A G	A G	C T	G G	A A	T G	T T	T T	T T
	92	T T	T T	G G	A C	G G	A A	G G	A G	C C	G G	A G	G G	T T	C C	C C
	93	T T	C T	A A	C C	C G	C A	A G	A A	C C	G G	G G	G G	C T	C T	C T
	94	A T	C C	A A	A C	C C	A A	G G	A A	C C	G G	A G	G G	T T	T T	T T
	95	A A	C T	A G	A C	C C	A A	G G	A G	C C	G G	A A	G G	T T	T T	T T
	96	T T	C C	A A	C C	C G	C A	A G	A A	C C	T G	G G	G G	C T	C T	C T
	97	T T	C C	A G	A C	G G	A A	A G	A A	C C	G G	G G	G G	T T	T T	T T
	98	T T	C C	A A	A A	C C	A A	A A	A A	C T	T G	A G	G G	T T	C T	C T
	99	T T	C C	A A	C C	C C	A A	A A	A G	C C	T G	G G	G G	T T	C C	C C
	100	T T	C T	A G	A C	C G	A A	G G	A A	C C	T G	G G	T G	T T	C T	C T
	101	T T	T T	A A	A A	C C	C A	G G	A A	C C	T G	G G	G G	C T	T T	T T
	102	T T	C C	G G	A C	C C	A A	A G	A A	C C	T T	G G	T G	T T	T T	T T
	103	A T	C C	A G	A C	C C	A A	G G	A A	C C	T G	G G	G G	T T	T T	T T
	104	T T	T T	A G	C C	C C	C A	A G	A G	C T	T T	G G	G G	C T	T T	T T
	105	T T	C T	A G	A C	C C	A A	G G	A G	C T	T G	G G	G G	T T	C T	C T
	106	T T	C T	A A	C C	C G	C A	A G	A G	C C	G G	G G	G G	C T	C T	C T
	107	T T	C T	A G	A C	C G	A A	A A	A A	C C	T T	G G	G G	T T	T T	T T
	108	T T	C T	A A	A C	G G	C C	G G	A A	C T	T G	G G	G G	C C	C C	C C
	109	T T	C T	A A	A A	C C	A A	A A	A A	C T	T G	G G	G G	T T	C T	C T
	110	T T	C C	G G	A C	C C	A A	G G	A A	C C	T T	G G	T G	T T	C T	C T
	111	A T	C T	A A	C C	C G	A A	A G	A A	C T	G G	G G	G G	T T	C T	C T
	112	T T	T T	A A	C C	G G	A A	A G	A A	C C	G G	G G	G G	T T	C T	C T
	113	T T	C C	A A	C C	C C	C A	G G	A G	C C	G G	G G	G G	C T	C T	C T
	114	T T	C C	A G	A C	G G	C A	A G	A A	C C	T G	G G	T G	C T	C T	C T
	115	A T	T T	A A	C C	C G	C A	G G	A G	C C	T G	G G	G G	C T	C C	C C
	116	T T	T T	A G	A A	G G	C C	A G	A A	C C	T G	A G	G G	C C	C T	C T
	117	T T	C T	A G	C C	C C	A A	G G	A A	C C	G G	G G	T G	T T	C T	C T
	118	A T	T T	G G	A A	C G	A A	G G	A A	C C	G G	A A	T G	T T	C T	C T
	119	T T	C T	A A	A C	C G	C C	A G	A A	C C	G G	G G	G G	C C	T T	T T
	120	T T	C C	A A	A C	C G	A A	G G	A G	C C	T G	G G	G G	T T	T T	T T
	121	T T	C C	A G	C C	C G	A A	G G	A A	C C	T G	G G	G G	T T	T T	T T
	122	T T	C C	A A	A C	C C	A A	A G	A A	C C	G G	G G	G G	T T	C T	C T
	123	T T	C C	A G	A A	C C	A A	G G	A A	C T	T T	G G	T G	T T	C C	C C
	124	T T	C C	A A	A C	C C	A A	A G	A A	C C	T G	G G	G G	T T	C T	C T
	125	A T	T T	A G	C C	C G	A A	A G	A A	C C	T G	G G	G G	T T	C C	C C
	126	A T	C C	A A	C C	C C	C A	G G	A A	C T	G G	G G	G G	C T	T T	T T
	127	T T	C T	A G	A C	C C	A A	A G	A A	C C	G G	G G	G G	T T	C T	C T
	128	A T	C C	A G	A C	C C	C A	G G	A A	C C	T G	G G	G G	C T	T T	T T
	129	T T	C C	A A	A C	C G	C C	A G	A A	C T	T G	G G	G G	C C	C C	C C
	130	A T	C C	A A	A C	C G	A A	A G	A A	C T	G G	A A	G G	T T	C T	C T
	131	T T	C T	A G	A C	C C	A A	G G	A G	C C	T T	G G	G G	T T	T T	T T
	132	T T	C T	A A	A C	C G	A A	G G	A A	C C	T T	G G	G G	T T	C C	C C
PCOS	54	T T	C T	G G	A A	C G	A A	A A	A A	C C	T G	G G	G G	T T	C C	C C
	55	T T	C T	A A	C C	C C	A A	G G	A A	C C	T G	A A	G G	T T	C C	T T
	56	T T	C C	A G	A A	C C	A A	A G	A G	C C	T T	A A	T G	T T	C C	C C
	57	T T	C T	A A	A C	C C	A A	A A	A A	C C	T G	G G	G G	T T	C T	C T
	58	A T	C T	A A	A A	C C	C A	G G	A A	C T	T G	G G	G G	C T	C T	C T
	59	T T	C C	A G	C C	C C	C A	A G	A G	C T	T T	A G	G G	C T	C T	C T
	60	T T	C T	A G	C C	C C	A A	G G	A A	C C	T T	G G	T G	T T	C T	C T
	61	T T	C C	G G	A C	C G	C A	G G	A A	T T	T G	G G	G G	C T	T T	T T
	62	A A	C C	A A	A C	C C	C A	G G	A A	C T	T T	A A	G G	C T	C T	C T
	63	T T	C T	A A	C C	C C	A A	G G	A A	T T	T G	A G	G G	T T	C T	C T
	64	A A	C T	A G	C C	C G	C A	A G	A G	C C	G G	A A	T G	C T	C T	C T
	65	T T	C C	A A	A A	C C	C A	G G	A A	C C	T T	G G	G G	C T	C C	T T
	66	A T	T T	A G	A C	C C	C A	A A	A G	C C	G G	A G	T G	C T	T T	T T
	67	A T	T T	A A	A C	C G	A A	G G	A A	C T	G G	A A	G G	T T	C T	C T
	68	T T	C C	A A	A C	C C	C A	A G	A A	C T	T G	G G	G G	C T	C C	C C
	69	T T	C T	G G	A C	C C	C C	G G	A G	C C	T G	G G	T G	C C	C C	T T
	70	T T	C T	A G	A A	C G	A A	A G	G G	T T	T G	G G	T G	T T	C T	C T
	71	T T	C C	A G	A C	C C	C A	G G	G G	C C	T T	G G	G G	C T	C T	C T
	72	A T	C T	A A	C C	G G	C A	G G	A G	C C	T T	G G	G G	C T	C C	C C
	73	A T	C C	A A	C C	C G	A A	G G	G G	C C	T T	G G	G G	T T	C T	C T
	74	T T	C C	A A	A C	C C	C A	G G	A G	T T	T G	G G	G G	C T	C C	C C
	75	T T	C C	A G	C C	C G	A A	G G	G G	T T	T G	G G	G G	T T	C T	C T
	76	T T	C C	G G	A C	C C	A A	G G	G G	C C	T T	G G	T G	T T	C T	C T
	77	T T	C T	A A	A C	C C	C A	A G	A G	C C	T T	G G	G G	C T	T T	T T
	78	T T	C T	A A	C C	C G	C A	A G	A A	T T	G G	G G	G G	C T	T T	T T
	79	A T	C C	A A	A A	C C	A A	A G	A G	C T	T T	A A	G G	T T	C T	C T
	80	T T	C C	A A	C C	C C	A A	G G	G G	C C	G G	G G	G G	T T	C T	C T
	81	A T	C C	A A	C C	C G	A A	G G	A A	T T	T G	G G	G G	T T	T T	T T
	82	A T	C T	A G	A C	C G	A A	G G	A A	C T	T T	G G	T G	T T	T T	T T
	83	T T	C C	A A	A A	C G	A A	A G	G G	C T	T T	G G	G G	T T	C C	C C
	84	A T	C T	A A	A C	C G	A A	G G	A G	C C	T T	A G	G G	T T	C T	C T
